# Supplementary material for: The Development of a 10-Item Ventilator-Associated Pneumonia Care Bundle in the General Intensive Care Unit of a Tertiary Hospital in Vietnam: Lessons Learned
Source: Healthcare (Basel). 2025 Feb 20;13(5):443. doi: 10.3390/healthcare13050443 (PMC11899602; doi:10.3390/healthcare13050443)
Supplement: Supplementary file 1 [file healthcare-13-00443-s001.zip]

Archive with 1 entries (1 files):
- healthcare-3430882-supplementary.pptx
